# Supplementary material for: Malaria chemoprevention with monthly dihydroartemisinin-piperaquine for the post-discharge management of severe anaemia in children aged less than 5 years in Uganda and Kenya: study protocol for a multi-centre, two-arm, randomised, placebo-controlled, superiority trial
Source: Trials. 2018 Nov 6;19:610. doi: 10.1186/s13063-018-2972-1 (PMC6220494; doi:10.1186/s13063-018-2972-1)
Supplement: Supplementary file 2 — Ethics approvals: KEMRI, SOMREC, LSTM, REK vest and CDC. (ZIP 1940 kb) [file 13063_2018_2972_MOESM2_ESM.zip]

Archive with 7 entries (7 files):
- 6919 CDC Continuation Approval 2.docx
- KEMRI Ethics Approval.pdf
- LSTM-REC 14.034 Approval PMC Protocol v4.0.pdf
- PMC_Protocol Ver.4.0_ SOMREC Approval.pdf
- REK VEST 2018.pdf
- REK-vest 2014-1911 Approval PMC v3.0 (amendment) 28Oct16.pdf
- SOMREC 2015-125 Approval v3.0 (Amendment) 28Oct16.pdf
